# Supplementary material for: Necdin, a p53-Target Gene, Is an Inhibitor of p53-Mediated Growth Arrest
Source: PLoS One. 2012 Feb 15;7(2):e31916. doi: 10.1371/journal.pone.0031916 (PMC3280226; doi:10.1371/journal.pone.0031916)
Supplement: Table S2 — PyLT-mediated changes in gene expression profile in NIH3T3 cells. A partial listing of PyLT modulated genes representing candidates whose expression variation correlates with the level of PyLT mRNA. (XLS) [file pone.0031916.s002.xls]

## Sheet: Sheet1
genbank	common name	Unigene	description	AVG PyLTneg	AVG PyLTpos	fold	P value
D76440	Ndn	Mm.7089	Mouse gene for necdin	72	340	4.71	0.0009
X83577	Gpc4	Mm.1528	glypican 4	50	173	3.46	0.0001
X15591	Ctla2b	Mm.30144	cytotoxic T lymphocyte-associated protein 2 beta	58	196	3.36	0.0172
AI846182	Hip1r	Mm.149954	huntingtin interacting protein 1 related	50	165	3.3	0.0031
M17327	Mlvpb	Mm.218091	endogenous leukemia virus polytropic provirus DNA	54	179	3.3	0.0019
M17080a	Cd4; L3T4; Ly-4		T-cell surface glycoprotein CD4 precursor	64	152	2.39	0.0001
D49921	Gdnf	Mm.4679	glial cell line derived neurotrophic factor	60	138	2.31	0.0027
AI842137	Fam54	Mm.30153	family with sequence similarity 54, member B	50	114	2.28	0.0104
U34960	Gnb2	Mm.30141	guanine nucleotide binding protein, beta 2	797	1738	2.18	0
AW125505	Tnfaip8l1	Mm.2312	tumor necrosis factor, alpha-induced protein 8-like protein 1	53	109	2.06	0.0027
L29123	Fdx1	Mm.1061	ferredoxin 1	480	963	2.01	0.0126
AF074600	LMO4	Mm.479165	LIM domain transcription factor	769	1437	1.87	0.0066
AA709672	Klc1	Mm.216203	kinesin light chain 1 isoform 1D	222	373	1.68	0.0053
AF036008	Dnmt1	Mm.7814	DNA methyltransferase (cytosine-5) 1	500	811	1.62	0.0001
AI854624	Eif3b	Mm.21671	eukaryotic translation initiation factor 3 subunit B	998	1567	1.57	0.0009
M32484	Rhox5	Mm.423066	homeobox protein Rhox5	2073	98	0.05	0
Z68618a	Tagln; Sm22a		SM22a gene, transgelin	1099	153	0.14	0.0051
AI842649	Myl9	Mm.271770	Myosin, light polypeptide 9, regulatory	319	50	0.16	0.0167
X13297	Acta2, a-sm-actin	Mm.213025	actin, alpha 2, smooth muscle, aorta	3375	1136	0.34	0.0075
AI839082	Itga3	Mm.57035	integrin alpha-3	213	72	0.34	0
AI845584	Dusp6	Mm.1791	dual specificity phosphatase 6	581	227	0.39	0.005
AW047756	Avpi1	Mm.18625	Arginine vasopressin-induced 1	174	73	0.42	0.0148
L02914	Aqp1	Mm.18625	aquaporin 1	315	133	0.42	0.0198
AA689927	Ocel1	Mm.440170	occludin/ELL domain-containing protein 1	140	60	0.43	0
X99915a	Hmga2		HMGI-C gene, exon 1, high mobility group AT-hook 2	1821	835	0.46	0.0001
AI841279	Acot7	Mm.296191	Acyl-CoA thioesterase 7	648	365	0.56	0.0142
a These GenBank IDs are not currently assigned to a Unigene cluster.
